# Supplementary material for: Multiplex Evaluation of Biointerface-Targeting Abilities and Affinity of Synthetized Nanoparticles—A Step Towards Improved Nanoplatforms for Biomedical Applications
Source: Molecules. 2024 Nov 7;29(22):5270. doi: 10.3390/molecules29225270 (PMC11596608; doi:10.3390/molecules29225270)
Supplement: Supplementary file 1 [file molecules-29-05270-s001.zip]

Archive with 1 entries (1 files):
- molecules-3181132-supplementary.pdf
